# Supplementary material for: ﻿Cardaminemangshanensis, a new species of Brassicaceae from limestone landform in Southern Hunan, China
Source: PhytoKeys. 2025 May 21;256:131–9. doi: 10.3897/phytokeys.256.153110 (PMC12120493; doi:10.3897/phytokeys.256.153110)
Supplement: XML Treatment for Cardamine mangshanensis [file phytokeys.256.153110-treatment1.xml]

<!DOCTYPE tp:taxon-treatment
  PUBLIC "-//TaxonX//DTD Taxonomic Treatment Publishing DTD v0 20100105//EN" "tax-treatment-NSO.dtd">
<tp:taxon-treatment xmlns:tp="http://www.plazi.org/taxpub"><tp:treatment-meta><kwd-group><label>Taxon classification</label><kwd>
              <named-content content-type="kingdom">Plantae</named-content>
            </kwd><kwd>
              <named-content content-type="order">Brassicales</named-content>
            </kwd><kwd>
              <named-content content-type="family">Brassicaceae</named-content>
            </kwd></kwd-group><mixed-citation publication-type="journal"><person-group><name><surname>Liu</surname><given-names>Ang</given-names></name><name><surname>Li</surname><given-names>Xiong</given-names></name><name><surname>Deng</surname><given-names>Guo-xing</given-names></name><name><surname>Chen</surname><given-names>Jun</given-names></name><name><surname>Liu</surname><given-names>Zan</given-names></name><name><surname>Yu</surname><given-names>Xun-Lin</given-names></name><name><surname>Wu</surname><given-names>Lei</given-names></name></person-group><article-title>﻿<italic><tp:taxon-name><tp:taxon-name-part taxon-name-part-type="genus" reg="Cardamine">Cardamine</tp:taxon-name-part><tp:taxon-name-part taxon-name-part-type="species" reg="mangshanensis">mangshanensis</tp:taxon-name-part></tp:taxon-name></italic>, a new species of <tp:taxon-name><tp:taxon-name-part taxon-name-part-type="family">Brassicaceae</tp:taxon-name-part></tp:taxon-name> from limestone landform in Southern Hunan, China</article-title><source>PhytoKeys</source><day>21</day><month>05</month><year>2025</year><volume>256</volume><fpage>131</fpage><lpage>139</lpage><pub-id pub-id-type="doi">10.3897/phytokeys.256.153110</pub-id></mixed-citation></tp:treatment-meta><tp:nomenclature><label>﻿</label><tp:taxon-name>
            <object-id xmlns:xlink="http://www.w3.org/1999/xlink" content-type="arpha" xlink:type="simple">DED00102-7E8A-51AB-88F7-45C6D83341AB</object-id>
            <tp:taxon-name-part taxon-name-part-type="genus" reg="Cardamine">Cardamine</tp:taxon-name-part>
            <tp:taxon-name-part taxon-name-part-type="species" reg="mangshanensis">mangshanensis</tp:taxon-name-part>
            <object-id xmlns:xlink="http://www.w3.org/1999/xlink" content-type="ipni" xlink:type="simple">urn:lsid:ipni.org:names:77362019-1</object-id>
          </tp:taxon-name><tp:taxon-authority>X.L.Yu, A.Liu &amp; X.Li</tp:taxon-authority><tp:taxon-status xmlns:xlink="http://www.w3.org/1999/xlink" xlink:type="simple">sp. nov.</tp:taxon-status><xref ref-type="fig" rid="F1">Figs 1</xref><xref ref-type="fig" rid="F2">, 2</xref></tp:nomenclature><tp:treatment-sec sec-type="diagnosis" id="SECID0EDGAC"><title>Diagnosis.</title><p>This new species is similar to <italic><tp:taxon-name><tp:taxon-name-part taxon-name-part-type="genus" reg="Cardamine">C.</tp:taxon-name-part><tp:taxon-name-part taxon-name-part-type="species" reg="macrophylla">macrophylla</tp:taxon-name-part></tp:taxon-name></italic> Willd., but it differs in the following characteristics: more prominent tubers, shorter plant height (10–25 cm vs. 20–115 cm), fewer cauline leaves (3–4 vs. 3–18), distinctly petiolulate leaflets (vs. sessile or occasionally with a short petiole), crenate leaf margin (vs. serrate), fewer flowers (4–10 vs. 10–30), white flowers (vs. purple or lilac, rarely white), an earlier flowering period (late February to mid-March vs. April to June) and shorter growth cycle in one year (ca. 3 months vs. ca. 8 months) (See Fig. <xref ref-type="fig" rid="F4">4</xref>, Table <xref ref-type="table" rid="T1">1</xref>).</p><table-wrap id="T1" position="float" orientation="portrait"><label>Table 1.</label><caption><p>Comparison of morphological characters between <italic><tp:taxon-name><tp:taxon-name-part taxon-name-part-type="genus" reg="Cardamine">Cardamine</tp:taxon-name-part><tp:taxon-name-part taxon-name-part-type="species" reg="mangshanensis">mangshanensis</tp:taxon-name-part></tp:taxon-name></italic> sp. nov. and <italic><tp:taxon-name><tp:taxon-name-part taxon-name-part-type="genus" reg="Cardamine">C.</tp:taxon-name-part><tp:taxon-name-part taxon-name-part-type="species" reg="macrophylla">macrophylla</tp:taxon-name-part></tp:taxon-name></italic>.</p></caption><table id="TID0EUKAE" rules="all"><tbody><tr><th rowspan="1" colspan="1">Characters</th><th rowspan="1" colspan="1"><italic><tp:taxon-name><tp:taxon-name-part taxon-name-part-type="genus" reg="Cardamine">Cardamine</tp:taxon-name-part><tp:taxon-name-part taxon-name-part-type="species" reg="mangshanensis">mangshanensis</tp:taxon-name-part></tp:taxon-name></italic> sp. nov.</th><th rowspan="1" colspan="1">
                    <italic>
                      <tp:taxon-name><tp:taxon-name-part taxon-name-part-type="genus" reg="Cardamine">C.</tp:taxon-name-part><tp:taxon-name-part taxon-name-part-type="species" reg="macrophylla">macrophylla</tp:taxon-name-part></tp:taxon-name>
                    </italic>
                  </th></tr><tr><td rowspan="1" colspan="1">Plant</td><td rowspan="1" colspan="1">10–25 cm high</td><td rowspan="1" colspan="1">(20-) 30–95 (-115) cm high</td></tr><tr><td rowspan="1" colspan="1">Rhizome</td><td rowspan="1" colspan="1">with obvious tubers</td><td rowspan="1" colspan="1">with tuberous knots</td></tr><tr><td rowspan="1" colspan="1">Cauline leaves</td><td rowspan="1" colspan="1">3–4</td><td rowspan="1" colspan="1">3–18</td></tr><tr><td rowspan="1" colspan="1">terminal leaflet</td><td rowspan="1" colspan="1">petiole 0.5–1.5 cm long</td><td rowspan="1" colspan="1">sessile</td></tr><tr><td rowspan="4" colspan="1">lateral leaflets</td><td rowspan="1" colspan="1">2–4 pairs</td><td rowspan="1" colspan="1">2–7(-11) pairs</td></tr><tr><td rowspan="1" colspan="1">petiole 0.5–2.5 cm long</td><td rowspan="1" colspan="1">sessile or occasionally with short petiole (no more than 1 cm)</td></tr><tr><td rowspan="1" colspan="1">margin crenate</td><td rowspan="1" colspan="1">margin serrate</td></tr><tr><td rowspan="1" colspan="1">base obliquely cordate</td><td rowspan="1" colspan="1">base cuneate or<break/> obliquely decurrent</td></tr><tr><td rowspan="1" colspan="1">Racemes</td><td rowspan="1" colspan="1">4–10 flowers</td><td rowspan="1" colspan="1">10–40 flowers</td></tr><tr><td rowspan="1" colspan="1">Flower color</td><td rowspan="1" colspan="1">white</td><td rowspan="1" colspan="1">purple or lilac, rarely white</td></tr><tr><td rowspan="1" colspan="1">Flowering period</td><td rowspan="1" colspan="1">late February to mid-March</td><td rowspan="1" colspan="1">April to June</td></tr><tr><td rowspan="1" colspan="1">Growth cycle in one year</td><td rowspan="1" colspan="1">ca. 3 months</td><td rowspan="1" colspan="1">ca. 8 months</td></tr></tbody></table></table-wrap></tp:treatment-sec><tp:treatment-sec sec-type="material" id="SECID0ETMAC"><title>Type.</title><p>China. Hunan: Chenzhou City, Yizhang County, Mt. Mangshan, Hejiawan, in sparse forests within limestone areas, elevation ca. 650 m, 27 February 2021, <italic>Ang Liu &amp; You-ke Gong</italic> HJW01 (Holotype <abbrev xmlns:xlink="http://www.w3.org/1999/xlink" xlink:title="Herbarium of Forest Plants at Central South University of Forestry and Technology" id="ABBRID0E2MAC" xlink:type="simple">CSFI</abbrev>!, isotype <abbrev xmlns:xlink="http://www.w3.org/1999/xlink" xlink:title="Herbarium of Forest Plants at Central South University of Forestry and Technology" id="ABBRID0E6MAC" xlink:type="simple">CSFI</abbrev>!, HIB!&amp;CSH!) (See Fig. <xref ref-type="fig" rid="F3">3</xref>).</p><fig id="F1" position="float" orientation="portrait"><object-id xmlns:xlink="http://www.w3.org/1999/xlink" content-type="doi" xlink:type="simple">10.3897/phytokeys.256.153110.figure1</object-id><object-id xmlns:xlink="http://www.w3.org/1999/xlink" content-type="arpha" xlink:type="simple">383FDE7E-A01F-583D-8E6B-E9A653A1B468</object-id><label>Figure 1.</label><caption><p><italic><tp:taxon-name><tp:taxon-name-part taxon-name-part-type="genus" reg="Cardamine">Cardamine</tp:taxon-name-part><tp:taxon-name-part taxon-name-part-type="species" reg="mangshanensis">mangshanensis</tp:taxon-name-part></tp:taxon-name></italic> sp. nov. <bold>A</bold> habit <bold>B</bold> plants <bold>C</bold> ventral view of leaves <bold>D</bold> dorsal view of leaves <bold>E</bold> front view of flowers <bold>F</bold> rhizomes <bold>G</bold> petals <bold>H</bold> stamens <bold>I</bold> sepals. Photographs by Ang Liu. Scale bars: 1 cm.</p></caption><graphic xmlns:xlink="http://www.w3.org/1999/xlink" xlink:href="phytokeys-256-131_article-153110__-g001.jpg" position="float" orientation="portrait" xlink:type="simple" id="oo_1335230.jpg"><uri content-type="original_file" xlink:type="simple">https://binary.pensoft.net/fig/1335230</uri></graphic></fig><fig id="F2" position="float" orientation="portrait"><object-id xmlns:xlink="http://www.w3.org/1999/xlink" content-type="doi" xlink:type="simple">10.3897/phytokeys.256.153110.figure2</object-id><object-id xmlns:xlink="http://www.w3.org/1999/xlink" content-type="arpha" xlink:type="simple">D0137F4E-0553-5E8C-B08B-AAD472F58775</object-id><label>Figure 2.</label><caption><p><italic><tp:taxon-name><tp:taxon-name-part taxon-name-part-type="genus" reg="Cardamine">Cardamine</tp:taxon-name-part><tp:taxon-name-part taxon-name-part-type="species" reg="mangshanensis">mangshanensis</tp:taxon-name-part></tp:taxon-name></italic> sp. nov. <bold>A</bold> plant and rhizomes <bold>B</bold> top view of flower <bold>C</bold> longitudinal section of flower <bold>D</bold> stamens <bold>E</bold> pistil <bold>F</bold> sepals <bold>G</bold> petals. drawn by phd jing tian; based on the holotype: <italic>ang liu &amp; you-ke gong</italic> hjw01, csfi 076289 and living plants from type locality.</p></caption><graphic xmlns:xlink="http://www.w3.org/1999/xlink" xlink:href="phytokeys-256-131_article-153110__-g002.jpg" position="float" orientation="portrait" xlink:type="simple" id="oo_1335231.jpg"><uri content-type="original_file" xlink:type="simple">https://binary.pensoft.net/fig/1335231</uri></graphic></fig><fig id="F3" position="float" orientation="portrait"><object-id xmlns:xlink="http://www.w3.org/1999/xlink" content-type="doi" xlink:type="simple">10.3897/phytokeys.256.153110.figure3</object-id><object-id xmlns:xlink="http://www.w3.org/1999/xlink" content-type="arpha" xlink:type="simple">C644CD40-3AB0-5FE5-B689-CCD7A7F160E8</object-id><label>Figure 3.</label><caption><p>Holotype of <italic><tp:taxon-name><tp:taxon-name-part taxon-name-part-type="genus" reg="Cardamine">Cardamine</tp:taxon-name-part><tp:taxon-name-part taxon-name-part-type="species" reg="mangshanensis">mangshanensis</tp:taxon-name-part></tp:taxon-name></italic> sp. nov. (<italic>Ang Liu &amp; You-ke Gong</italic> HJW01, <abbrev xmlns:xlink="http://www.w3.org/1999/xlink" xlink:title="Herbarium of Forest Plants at Central South University of Forestry and Technology" id="ABBRID0EPAAE" xlink:type="simple">CSFI</abbrev> 076289).</p></caption><graphic xmlns:xlink="http://www.w3.org/1999/xlink" xlink:href="phytokeys-256-131_article-153110__-g003.jpg" position="float" orientation="portrait" xlink:type="simple" id="oo_1335232.jpg"><uri content-type="original_file" xlink:type="simple">https://binary.pensoft.net/fig/1335232</uri></graphic></fig><fig id="F4" position="float" orientation="portrait"><object-id xmlns:xlink="http://www.w3.org/1999/xlink" content-type="doi" xlink:type="simple">10.3897/phytokeys.256.153110.figure4</object-id><object-id xmlns:xlink="http://www.w3.org/1999/xlink" content-type="arpha" xlink:type="simple">78B0F551-E8D3-5AB5-AFB3-19FF19AA446C</object-id><label>Figure 4.</label><caption><p>Morphological comparison of <italic><tp:taxon-name><tp:taxon-name-part taxon-name-part-type="genus" reg="Cardamine">Cardamine</tp:taxon-name-part><tp:taxon-name-part taxon-name-part-type="species" reg="mangshanensis">mangshanensis</tp:taxon-name-part></tp:taxon-name></italic> sp. nov. (<bold>A1–A4</bold>) and <italic><tp:taxon-name><tp:taxon-name-part taxon-name-part-type="genus" reg="Cardamine">C.</tp:taxon-name-part><tp:taxon-name-part taxon-name-part-type="species" reg="macrophylla">macrophylla</tp:taxon-name-part></tp:taxon-name></italic> (<bold>B1–B4</bold>) <bold>A1, B1</bold> plant <bold>A2, B2</bold> rhizome <bold>A3, B3</bold> Leaf <bold>A4, B4</bold> flowers. Photographs by Ang Liu.</p></caption><graphic xmlns:xlink="http://www.w3.org/1999/xlink" xlink:href="phytokeys-256-131_article-153110__-g004.jpg" position="float" orientation="portrait" xlink:type="simple" id="oo_1335233.jpg"><uri content-type="original_file" xlink:type="simple">https://binary.pensoft.net/fig/1335233</uri></graphic></fig></tp:treatment-sec><tp:treatment-sec sec-type="description" id="SECID0EHCAE"><title>Description.</title><p>Herbs perennial, delicate, 10–25 cm high. <bold><italic>Rhizomes</italic></bold> creeping, with tubers, 0.3–5 cm long. <bold><italic>Stems</italic></bold> erect, unbranched, surface furrowed, smooth. <bold><italic>Cauline leaves</italic></bold> 3–4, petiole 1.5–5 cm long, smooth, not auriculate at base, margin glandular serrate; <bold><italic>terminal leaflets</italic></bold> elliptic or oblong, (1.5-) 2.5–4 (-5.5) × (0.5-) 1–2.5 (-3) cm, sparsely pilose, petiole 0.5–1.5 cm long, base cuneate, margin crenate, rarely doubly serrate, apex acute, slightly caudate; <bold><italic>lateral leaflets</italic></bold> 2–4 pairs, sparsely pilose, petiole 0.5–2.5 cm long, base obliquely cordate or truncate, margin crenate, equal to or slightly smaller than terminal leaflets. <bold><italic>Racemes</italic></bold> 4–10 flowered, dense, inflorescence slightly elongated in fruit, pedicel 0.5–1.5 cm long. <bold><italic>Sepals</italic></bold> elliptic, ca. 0.5 cm long, green, glabrous or very sparsely pilose. <bold><italic>Petals</italic></bold> white, obovate, 1 cm long, blunt at the top and cuneate at the base. <bold><italic>Stamens</italic></bold> glabrous, ca. 6 mm long, filaments about 4 mm long, base slightly dilated, anthers purplish red. <bold><italic>Pistils</italic></bold> 5–7 mm long, ovary columnar, style slender, ca. 3 mm long, equal to or slightly longer than the ovary. Mature fruit not observed.</p></tp:treatment-sec><tp:treatment-sec sec-type="phenology" id="SECID0EQDAE"><title>Phenology.</title><p>Flowering occurs from late February to mid-March. Interestingly, after completing seed propagation (before mid-April), the aboveground parts of the plant wither.</p></tp:treatment-sec><tp:treatment-sec sec-type="etymology" id="SECID0EVDAE"><title>Etymology.</title><p>The specific epithet of this new species is derived from its type locality, Mt. Mangshan, one of the most famous mountains in southern Hunan.</p></tp:treatment-sec><tp:treatment-sec sec-type="distribution" id="SECID0E1DAE"><title>Distribution and habitat.</title><p>This new species is currently known only from the limestone landform area of Mt. Mangshan, where it typically grows beneath sparse bamboo forests.</p></tp:treatment-sec><tp:treatment-sec sec-type="material" id="SECID0E6DAE"><title>Additional specimens examined</title><p><bold>(<italic>Paratypes</italic>).</bold> China. Hunan: Chenzhou City, Yizhang County, Mt. Mangshan, Hejiawan, in sparse forests within limestone areas, elevation ca. 650 m, 25 March 2020, <italic>Ang Liu &amp; Xiong Li</italic> LAHJW01 (<abbrev xmlns:xlink="http://www.w3.org/1999/xlink" xlink:title="Herbarium of Forest Plants at Central South University of Forestry and Technology" id="ABBRID0EMEAE" xlink:type="simple">CSFI</abbrev>!, HIB! &amp; CSH!).</p></tp:treatment-sec><tp:treatment-sec sec-type="conservation status" id="SECID0EQEAE"><title>Conservation status.</title><p>Currently, only one population with a total of about 300 individuals has been found in the limestone areas of Mt. Mangshan. This population is located within the boundaries of Mangshan National Nature Reserve and is minimally affected by human activities. Based on the IUCN Red List criteria (<xref ref-type="bibr" rid="B3">IUCN 2024</xref>), the conservation status of the new species should be better categorized as ‘Vulnerable, VU B2ab(ii)’.</p></tp:treatment-sec><ref-list><ref id="B3"><mixed-citation xmlns:xlink="http://www.w3.org/1999/xlink" xlink:type="simple">IUCN (<year>2024</year>) Guidelines for using the IUCN Red List categories and criteria, version 16. IUCN Standards and Petitions Committee. <ext-link xlink:href="http://www.iucnredlist.org/resources/redlistguidelines" ext-link-type="uri" xlink:type="simple">http://www.iucnredlist.org/resources/redlistguidelines</ext-link></mixed-citation></ref></ref-list></tp:taxon-treatment>
